# Supplementary material for: Molecular technique reveals high variability of 18S rDNA distribution in harvestmen (Opiliones, Phalangiidae) from South Africa
Source: Comp Cytogenet. 2018 Feb 13;12(1):41–59. doi: 10.3897/CompCytogen.v12i1.21744 (PMC5904373; doi:10.3897/CompCytogen.v12i1.21744)
Supplement: Supplementary material 1 — Table S1 [file comparative_cytogenetics-12-041-s002.xls]

## Sheet: List1
number of chiasmata in diplotene	Rhampsinitus leighi
	Vernon Crookes (N=31)	Silaka (N=25)
bivalents with only one chiasmata	31
four bivalents with two chiasmata		1
five bivalents with two chiasmata		2
six bivalents with two chiasmata		9
seven bivalents with two chiasmata		7
eight bivalents with two chiasmata		6
